# Supplementary material for: Evidence for plant-derived xenomiRs based on a large-scale analysis of public small RNA sequencing data from human samples
Source: PLoS One. 2018 Jun 27;13(6):e0187519. doi: 10.1371/journal.pone.0187519 (PMC6021041; doi:10.1371/journal.pone.0187519)
Supplement: S1 Table — (XLSX) [file pone.0187519.s007.xlsx]

## Sheet: Serum&Plasma
sample name	reference
SRR1042915	unrecorded
SRR1042916
SRR1042917
SRR1044425	Akat KM, Moore-McGriff D, Morozov P, Brown M et al. Comparative RNA-sequencing analysis of myocardial and circulating small RNAs in human heart failure and their utility as biomarkers. Proc Natl Acad Sci U S A 2014 Jul 29;111(30):11151-6. PMID: 25012294
SRR1044426
SRR1044427
SRR1044428
SRR1044429
SRR1044430
SRR1044431
SRR1044432
SRR1044433
SRR1044434
SRR1044435
SRR1044436
SRR1044437
SRR1044438
SRR1044439
SRR1044440
SRR1044441
SRR1044442
SRR1044443
SRR1044444
SRR1044445
SRR1054203	Noren Hooten N, Fitzpatrick M, Wood WH 3rd, De S et al. Age-related changes in microRNA levels in serum. Aging (Albany NY) 2013 Oct;5(10):725-40. PMID: 24088671
SRR1054204
SRR1054205
SRR1054206
SRR1054207
SRR1054208
SRR1054209
SRR1054210
SRR1054211
SRR1054212
SRR1054213
SRR1054214
SRR1054215
SRR1054218
SRR1054219
SRR1054220
SRR1054221
SRR1054222
SRR1054223
SRR1054224
SRR1054225
SRR1054226
SRR1223408	Zhu J, Zheng Z, Wang J, Sun J et al. Different miRNA expression profiles between human breast cancer tumors and serum. Front Genet 2014 May 27;5:149. PMID: 24904649
SRR1519900	Krauskopf J, Caiment F, Claessen SM, Johnson KJ et al. Application of high-throughput sequencing to circulating microRNAs reveals novel biomarkers for drug-induced liver injury. Toxicol Sci 2015 Feb;143(2):268-76. PMID: 25359176
SRR1519901
SRR1519902
SRR1519903
SRR1519904
SRR1519905
SRR1695707	Quintana JF, Makepeace BL, Babayan SA, Ivens A et al. Extracellular Onchocerca-derived small RNAs in host nodules and blood. Parasit Vectors2015 Jan 27;8:58. PMID: 25623184
SRR1695710
SRR2136522	Ignacio C, Hicks SD, Burke P, Lewis L et al. Alterations in serum microRNA in humans with alcohol use disorders impact cell proliferation and cell death pathways and predict structural and functional changes in brain. BMC Neurosci 2015 Sep 5;16:55. PMID: 26341662
SRR2136523
SRR2136524
SRR2136525
SRR2136526
SRR2136527
SRR2136528
SRR2136529
SRR2136530
SRR2136531
SRR396642	unrecorded
SRR950892	Mestdagh P, Hartmann N, Baeriswyl L, Andreasen D et al. Evaluation of quantitative miRNA expression platforms in the microRNA quality control (miRQC) study. Nat Methods 2014 Aug;11(8):809-15. PMID: 24973947
SRR950893
SRR950894
SRR950895

## Sheet: Milk
sample name	reference
SRR346516	Zhou Q, Li M, Wang X, Li Q, Wang T, Zhu Q, Zhou X, Wang X, Gao X, Li X. Immune-related microRNAs are abundant in breast milk exosomes. Int J Biol Sci. 2012 Jan 1;8(1):118-23.
SRR346517
SRR346518
SRR346519

## Sheet: Exosomes in Plasma
sample name	reference
SRR1054269	Yuan T, Huang X, Dittmar RL, Du M et al. eRNA: a graphic user interface-based tool optimized for large data analysis from high-throughput RNA sequencing. BMC Genomics 2014 Mar 5;15:176. PMID: 24593312
SRR1054270
SRR1054271
SRR1054272
SRR1054273
SRR1054274
SRR1054275
SRR1054276
SRR1054277
SRR1054278
SRR1054279
SRR1054280
SRR1054281
SRR1054282
SRR2105159	Yuan T, Huang X, Woodcock M, Du M et al. Plasma extracellular RNA profiles in healthy and cancer patients. Sci Rep 2016 Jan 20;6:19413. PMID: 26786760
SRR2105160
SRR2105161
SRR2105162
SRR2105163
SRR2105164
SRR2105165
SRR2105166
SRR2105167
SRR2105168
SRR2105169
SRR2105170
SRR2105171
SRR2105172
SRR2105173
SRR2105174
SRR2105207
SRR2105208
SRR2105209
SRR2105210
SRR2105211
SRR2105212
SRR2105213
SRR2105214
SRR2105215
SRR2105216
SRR2105217
SRR2105218
SRR2105219
SRR2105220
SRR2105221
SRR2105222
SRR2105239
SRR2105240
SRR2105241
SRR2105242
SRR2105243
SRR2105244
SRR2105245
SRR2105246
SRR2105247
SRR2105248
SRR2105249
SRR2105250
SRR2105251
SRR2105252
SRR2105253
SRR2105254
SRR2105287
SRR2105288
SRR2105289
SRR2105290
SRR2105291
SRR2105292
SRR2105293
SRR2105294
SRR2105295
SRR2105296
SRR2105297
SRR2105298
SRR2105299
SRR2105300
SRR2105301
SRR2105302
SRR2105335
SRR2105336
SRR2105337
SRR2105338
SRR2105339
SRR2105340
SRR2105341
SRR2105342
SRR2105343
SRR2105344
SRR2105345
SRR2105346
SRR2105347
SRR2105348
SRR2105349
SRR2105350
SRR2105385
SRR2105386
SRR2105387
SRR2105388
SRR2105389
SRR2105390
SRR2105391
SRR2105392
SRR2105393
SRR2105394
SRR2105395
SRR2105396
SRR2105397
SRR2105398
SRR2105399
SRR2105400
SRR2105449
SRR2105450
SRR2105499
SRR2105500
SRR804662	Huang X, Yuan T, Tschannen M, Sun Z et al. Characterization of human plasma-derived exosomal RNAs by deep sequencing. BMC Genomics 2013 May 10;14:319. PMID: 23663360
SRR804663
SRR804664
SRR804665
SRR804666
SRR804667
SRR804668
SRR804669
SRR804670
SRR804671
SRR804672
SRR804673
SRR804674
SRR804675
SRR804676
SRR804677
SRR804678
SRR804679
SRR804680
SRR804681
SRR804682
SRR804683
SRR804684
SRR804685
SRR804686
SRR804687
SRR804688
SRR804689
SRR804690
SRR804691
SRR804692
SRR804693
SRR804694

## Sheet: Red blood cell
sample name	reference
GSM673700	Azzouzi I, Moest H, Wollscheid B, Schmugge M, Eekels JJ, Speer O. Deep sequencing and proteomic analysis of the microRNA-induced silencing complex in human red blood cells. Experimental hematology. 2015 May 31;43(5):382-92.
GSM673701
GSM673702
GSM673703
GSM673704
GSM673705
GSM673706
GSM673707
GSM673708
SRR1044598	Akat KM, Moore-McGriff D, Morozov P, Brown M et al. Comparative RNA-sequencing analysis of myocardial and circulating small RNAs in human heart failure and their utility as biomarkers. Proc Natl Acad Sci U S A 2014 Jul 29;111(30):11151-6. PMID: 25012294
SRR1044599
SRR1664893	Doss JF, Corcoran DL, Jima DD, Telen MJ et al. A comprehensive joint analysis of the long and short RNA transcriptomes of human erythrocytes. BMC Genomics 2015 Nov 16;16:952. PMID: 26573221
SRR1664894
SRR1664895
SRR1664896
SRR1664897

## Sheet: Platelet
sample name	reference
SRR1592244	Pontes TB, Moreira-Nunes Cde F, Maués JH, Lamarão LM et al. The miRNA Profile of Platelets Stored in a Blood Bank and Its Relation to Cellular Damage from Storage. PLoS One 2015 Jun 29;10(6):e0129399. PMID: 26121269
SRR1592245
SRR1592246
SRR1592247
SRR1592248
SRR1592249

## Sheet: Brain
sample name	reference
SRR1759212	Hoss AG, Labadorf A, Latourelle JC, Kartha VK et al. miR-10b-5p expression in Huntington's disease brain relates to age of onset and the extent of striatal involvement. BMC Med Genomics 2015 Mar 1;8:10. PMID: 25889241
SRR1759213
SRR1759214
SRR1759215
SRR1759216
SRR1759217
SRR1759218
SRR1759219
SRR1759220
SRR1759221
SRR1759222
SRR1759223
SRR1759224
SRR1759225
SRR1759226
SRR1759227
SRR1759228
SRR1759229
SRR1759230
SRR1759231
SRR1759232
SRR1759233
SRR1759234
SRR1759235
SRR1759236
SRR1759237
SRR1759238
SRR1759239
SRR1759240
SRR1759241
SRR1759242
SRR1759243
SRR1759244
SRR1759246
SRR1759247
SRR2061799	Lopez JP, Diallo A, Cruceanu C, Fiori LM et al. Biomarker discovery: quantification of microRNAs and other small non-coding RNAs using next generation sequencing. BMC Med Genomics 2015 Jul 1;8:35. PMID: 26130076
SRR2061800
SRR2061801
SRR2061802
SRR646457	Ryvkin P, Leung YY, Silverman IM, Childress M et al. HAMR: high-throughput annotation of modified ribonucleotides. RNA 2013 Dec;19(12):1684-92. PMID: 24149843
SRR646458
SRR646459
SRR646460
SRR828708	Hébert SS, Wang WX, Zhu Q, Nelson PT. A study of small RNAs from cerebral neocortex of pathology-verified Alzheimer's disease, dementia with lewy bodies, hippocampal sclerosis, frontotemporal lobar dementia, and non-demented human controls. J Alzheimers Dis 2013;35(2):335-48. PMID: 23403535
SRR828709
SRR1658345	Santa-Maria I, Alaniz ME, Renwick N, Cela C et al. Dysregulation of microRNA-219 promotes neurodegeneration through post-transcriptional regulation of tau. J Clin Invest 2015 Feb;125(2):681-6. PMID: 25574843
SRR1658346
SRR1658355
SRR1658356
SRR1658357
SRR1658359
SRR1658360

## Sheet: Kidney
sample name	reference
SRR070230	unrecorded
SRR070232
SRR070234
SRR070236
SRR070238
SRR070240
SRR070242
SRR070244
SRR070246
SRR070248
SRR491337	Osanto S, Qin Y, Buermans HP, Berkers J et al. Genome-wide microRNA expression analysis of clear cell renal cell carcinoma by next generation deep sequencing. PLoS One 2012;7(6):e38298. PMID: 22745662
SRR491338
SRR491339
SRR491340
SRR491341
SRR491342
SRR491343
SRR491344
SRR491345
SRR491346
SRR491347

## Sheet: Liver
sample name	reference
SRR039611	Hou J, Lin L, Zhou W, Wang Z et al. Identification of miRNomes in human liver and hepatocellular carcinoma reveals miR-199a/b-3p as therapeutic target for hepatocellular carcinoma. Cancer Cell 2011 Feb 15;19(2):232-43. PMID: 21316602
SRR039612
SRR039613
SRR1044448	Akat KM, Moore-McGriff D, Morozov P, Brown M et al. Comparative RNA-sequencing analysis of myocardial and circulating small RNAs in human heart failure and their utility as biomarkers. Proc Natl Acad Sci U S A 2014 Jul 29;111(30):11151-6. PMID: 25012294
SRR1273998	Selitsky SR, Baran-Gale J, Honda M, Yamane D et al. Small tRNA-derived RNAs are increased and more abundant than microRNAs in chronic hepatitis B and C. Sci Rep 2015 Jan 8;5:7675. PMID: 25567797 Selitsky SR, Dinh TA, Toth CL, Kurtz CL et al. Transcriptomic Analysis of Chronic Hepatitis B and C and Liver Cancer Reveals MicroRNA-Mediated Control of Cholesterol Synthesis Programs. MBio 2015 Dec 8;6(…
SRR1273999
SRR1274000
SRR1274001
SRR1642941	Wojcicka A, Swierniak M, Kornasiewicz O, Gierlikowski W et al. Next generation sequencing reveals microRNA isoforms in liver cirrhosis and hepatocellular carcinoma. Int J Biochem Cell Biol 2014 Aug;53:208-17. PMID: 24875649
SRR1642943
SRR1642945
SRR1642947
SRR1642949
SRR1642951
SRR1642953
SRR1642955
SRR1642957
SRR1642959
SRR1642961
SRR1642963
SRR1642965
SRR1642967
SRR1642969
SRR1642971
SRR1642973
SRR1642975
SRR1642977
SRR1642979
SRR1642981
SRR1642983
SRR1642985
SRR1642987
SRR2061807	Lopez JP, Diallo A, Cruceanu C, Fiori LM et al. Biomarker discovery: quantification of microRNAs and other small non-coding RNAs using next generation sequencing. BMC Med Genomics 2015 Jul 1;8:35. PMID: 26130076
SRR2061808
SRR2061809
SRR2061810
SRR950884	Mestdagh P, Hartmann N, Baeriswyl L, Andreasen D et al. Evaluation of quantitative miRNA expression platforms in the microRNA quality control (miRQC) study. Nat Methods 2014 Aug;11(8):809-15. PMID: 24973947
SRR950885
SRR950886
SRR950887

## Sheet: Pancreas
sample name	reference
SRR871609	van de Bunt M, Gaulton KJ, Parts L, Moran I et al. The miRNA profile of human pancreatic islets and beta-cells and relationship to type 2 diabetes pathogenesis. PLoS One 2013;8(1):e55272. PMID: 23372846
SRR871652
SRR871671
SRR873381
SRR873401
SRR873410
SRR1028924	Kameswaran V, Bramswig NC, McKenna LB, Penn M et al. Epigenetic regulation of the DLK1-MEG3 microRNA cluster in human type 2 diabetic islets. Cell Metab 2014 Jan 7;19(1):135-45. PMID: 24374217
SRR1028925
SRR1028929
SRR1028930
SRR1028931

## Sheet: Bladder
sample name	reference
SRR333656	unrecorded
SRR333658
SRR333660
SRR333662
SRR333664
SRR333666
SRR333668
SRR333670
SRR333672
SRR333674

[truncated: 1 more sheets: Thyroid]
