# Supplementary material for: Evidence for plant-derived xenomiRs based on a large-scale analysis of public small RNA sequencing data from human samples
Source: PLoS One. 2018 Jun 27;13(6):e0187519. doi: 10.1371/journal.pone.0187519 (PMC6021041; doi:10.1371/journal.pone.0187519)
Supplement: S2 Table — (XLSX) [file pone.0187519.s008.xlsx]

## Sheet: E. coli
sample name	website	reference
SRR952291	https://www.ncbi.nlm.nih.gov/geo/query/acc.cgi?acc=GSE49865	Olovnikov I, Chan K, Sachidanandam R, Newman DK et al. Bacterial argonaute samples the transcriptome to identify foreign DNA. Mol Cell 2013 Sep 12;51(5):594-605. PMID: 24034694
SRR952293	https://www.ncbi.nlm.nih.gov/geo/query/acc.cgi?acc=GSE49866
SRR952295	https://www.ncbi.nlm.nih.gov/geo/query/acc.cgi?acc=GSE49867
SRR952296	https://www.ncbi.nlm.nih.gov/geo/query/acc.cgi?acc=GSE49868
SRR952297	https://www.ncbi.nlm.nih.gov/geo/query/acc.cgi?acc=GSE49869
SRR952298	https://www.ncbi.nlm.nih.gov/geo/query/acc.cgi?acc=GSE49870
SRR952299	https://www.ncbi.nlm.nih.gov/geo/query/acc.cgi?acc=GSE49871
SRR952300	https://www.ncbi.nlm.nih.gov/geo/query/acc.cgi?acc=GSE49872
SRR952301	https://www.ncbi.nlm.nih.gov/geo/query/acc.cgi?acc=GSE49873
SRR952302	https://www.ncbi.nlm.nih.gov/geo/query/acc.cgi?acc=GSE49874
SRR952303	https://www.ncbi.nlm.nih.gov/geo/query/acc.cgi?acc=GSE49875
SRR952304	https://www.ncbi.nlm.nih.gov/geo/query/acc.cgi?acc=GSE49876
SRR952305	https://www.ncbi.nlm.nih.gov/geo/query/acc.cgi?acc=GSE49877
SRR952306	https://www.ncbi.nlm.nih.gov/geo/query/acc.cgi?acc=GSE49878
SRR1759872	https://www.ncbi.nlm.nih.gov/geo/query/acc.cgi?acc=GSM1585536	unrecorded

## Sheet: Yeast
sample name	website	reference
SRR035634	https://www.ncbi.nlm.nih.gov/geo/query/acc.cgi?acc=GSM509289	Simmer F, Buscaino A, Kos-Braun IC, Kagansky A et al. Hairpin RNA induces secondary small interfering RNA synthesis and silencing in trans in fission yeast. EMBO Rep 2010 Feb;11(2):112-8. PMID: 20062003
SRR035635	https://www.ncbi.nlm.nih.gov/geo/query/acc.cgi?acc=GSM509289
SRR035636	https://www.ncbi.nlm.nih.gov/geo/query/acc.cgi?acc=GSM509289
SRR035637	https://www.ncbi.nlm.nih.gov/geo/query/acc.cgi?acc=GSM509289
SRR035638	https://www.ncbi.nlm.nih.gov/geo/query/acc.cgi?acc=GSM509289
SRR035639	https://www.ncbi.nlm.nih.gov/geo/query/acc.cgi?acc=GSM509289
SRR035640	https://www.ncbi.nlm.nih.gov/geo/query/acc.cgi?acc=GSM509289
SRR035641	https://www.ncbi.nlm.nih.gov/geo/query/acc.cgi?acc=GSM509289
SRR035642	https://www.ncbi.nlm.nih.gov/geo/query/acc.cgi?acc=GSM509289
SRR035883	https://www.ncbi.nlm.nih.gov/geo/query/acc.cgi?acc=GSM509289
SRR1916771	https://www.ncbi.nlm.nih.gov/geo/query/acc.cgi?acc=GSM1634688	Sadeghi L, Prasad P, Ekwall K, Cohen A et al. The Paf1 complex factors Leo1 and Paf1 promote local histone turnover to modulate chromatin states in fission yeast. EMBO Rep 2015 Dec;16(12):1673-87. PMID: 26518661
SRR1916772	https://www.ncbi.nlm.nih.gov/geo/query/acc.cgi?acc=GSM1634688
SRR2103422	https://www.ncbi.nlm.nih.gov/geo/query/acc.cgi?acc=GSM1823700	Stunnenberg R, Kulasegaran-Shylini R, Keller C, Kirschmann MA et al. H3K9 methylation extends across natural boundaries of heterochromatin in the absence of an HP1 protein. EMBO J 2015 Nov 12;34(22):2789-803. PMID: 26438724
SRR2103423	https://www.ncbi.nlm.nih.gov/geo/query/acc.cgi?acc=GSM1823701
SRR2927733	https://www.ncbi.nlm.nih.gov/geo/query/acc.cgi?acc=GSM1931602	Chalamcharla VR, Folco HD, Dhakshnamoorthy J, Grewal SI. Conserved factor Dhp1/Rat1/Xrn2 triggers premature transcription termination and nucleates heterochromatin to promote gene silencing. Proc Natl Acad Sci U S A 2015 Dec 22;112(51):15548-55. PMID: 26631744
SRR2927734	https://www.ncbi.nlm.nih.gov/geo/query/acc.cgi?acc=GSM1931603
SRR1551868	https://www.ncbi.nlm.nih.gov/geo/query/acc.cgi?acc=GSE60429	Oberti D, Biasini A, Kirschmann MA, Genoud C et al. Dicer and Hsp104 function in a negative feedback loop to confer robustness to environmental stress. Cell Rep 2015 Jan 6;10(1):47-61. PMID: 25543137
SRR1551869	https://www.ncbi.nlm.nih.gov/geo/query/acc.cgi?acc=GSE60430
SRR1551870	https://www.ncbi.nlm.nih.gov/geo/query/acc.cgi?acc=GSE60431
SRR1032898		Yu R, Jih G, Iglesias N, Moazed D. Determinants of heterochromatic siRNA biogenesis and function. Mol Cell 2014 Jan 23;53(2):262-76. PMID: 24374313
SRR1032899
SRR1137061		Smialowska A, Djupedal I, Wang J, Kylsten P et al. RNAi mediates post-transcriptional repression of gene expression in fission yeast Schizosaccharomyces pombe. Biochem Biophys Res Commun 2014 Feb 7;444(2):254-9. PMID: 24462781
SRR1555766		Oberti D, Biasini A, Kirschmann MA, Genoud C et al. Dicer and Hsp104 function in a negative feedback loop to confer robustness to environmental stress. Cell Rep 2015 Jan 6;10(1):47-61. PMID: 25543137
SRR1555767
SRR1555768
SRR1555769
SRR1555770
SRR1555771
