# Supplementary material for: Evidence for plant-derived xenomiRs based on a large-scale analysis of public small RNA sequencing data from human samples
Source: PLoS One. 2018 Jun 27;13(6):e0187519. doi: 10.1371/journal.pone.0187519 (PMC6021041; doi:10.1371/journal.pone.0187519)
Supplement: S3 Table — (XLSX) [file pone.0187519.s009.xlsx]

## Sheet: ath
sample name	reference
SRR3945024	Not available Contributor: Cui J, Ma X, Chen X
SRR3945025
SRR3945026
SRR3945027
SRR3945028
SRR3945029
SRR4228558	Fultz D, Slotkin R K. Exogenous Transposable Elements Circumvent Identity-Based Silencing Permitting the Dissection of Expression Dependent Silencing[J]. The Plant Cell, 2017: tpc. 00718.2016.
SRR4228559
SRR4228560
SRR4228561
SRR4228562
SRR4295721	Wang F, Axtell M J. AGO4 is specifically required for heterochromatic siRNA accumulation at Pol V‐dependent loci in Arabidopsis thaliana[J]. The Plant Journal, 2017, 90(1): 37-47. MLA
SRR4295722
SRR4295723
SRR4295724
SRR4295725
SRR4295726
SRR4295727
SRR4295728
SRR4295729
SRR4295730
SRR4295731
SRR4295732
SRR4295733
SRR4295734
SRR4295735
SRR4295736
SRR4295737
SRR4295738
SRR4295739
SRR4295740
SRR4295741	Narsai R, Gouil Q, Secco D, et al. Extensive transcriptomic and epigenomic remodelling occurs during Arabidopsis thaliana germination[J]. Genome biology, 2017, 18(1): 172.
SRR5227418
SRR5227419
SRR5227420
SRR5227421
SRR5227422
SRR5227423
SRR5227424
SRR5227425
SRR5227426
SRR5227427
SRR5227428
SRR5227429
SRR5227430
SRR5227431
SRR5227432
SRR5227433
SRR5227434
SRR5227435
SRR5227436
SRR5227437	Narsai R, Gouil Q, Secco D, et al. Extensive transcriptomic and epigenomic remodelling occurs during Arabidopsis thaliana germination[J]. Genome biology, 2017, 18(1): 172. MLA
SRR5227438
SRR5227439
SRR5227440
SRR5227441
SRR5227442
SRR5227443
SRR5227444
SRR5227445
SRR5227446
SRR5227447
