# Supplementary material for: Evidence for plant-derived xenomiRs based on a large-scale analysis of public small RNA sequencing data from human samples
Source: PLoS One. 2018 Jun 27;13(6):e0187519. doi: 10.1371/journal.pone.0187519 (PMC6021041; doi:10.1371/journal.pone.0187519)
Supplement: S4 Table — (XLSX) [file pone.0187519.s010.xlsx]

## Sheet: Sheet1
miRNA Name	miRNA sequence
miR319	UUGGACUGAAGGGAGCUCCCU
miR156b-5p	UUGACAGAAGAUAGAGAGCAC
miR159	UUUGGAUUGAAGGGAGCUCUA
miR156a-5p	UGACAGAAGAGAGUGAGCAC
miR158a-3p	UCCCAAAUGUAGACAAAGCA
miR166a-3p	UCGGACCAGGCUUCAUUCCCC
miR167a-5p	UGAAGCUGCCAGCAUGAUCUA
miR167d-5p	UGAAGCUGCCAGCAUGAUCUGG
miR168a-3p	CCCGCCUUGCAUCAACUGAAU
miR168a-5p	UCGCUUGGUGCAGGUCGGGAA
miR172a-3p	AGAAUCUUGAUGAUGCUGCAU
miR173a-5p	UUCGCUUGCAGAGAGAAAUCAC
miR168-3p	CCCGCCUUGCACCAAGUGAAU
miR168-5p	UCGCUUGGUGCAGAUCGGGAC
miR528-5p	UGGAAGGGGCAUGCAGAGGAG
miR401	CGAAACUGGUGUCGACCGACA
miR8175	GAUCCCCGGCAACGGCGCCA
miR166b	UCUCGGACCAGGCUUCAUUCC
miR158-3p	UUUCCAAAUGUAGACAAAGCA
miR6173	AGCCGUAAACGAUGGAUACU
miR414	UCAUCCUCAUCAUCAUCGUCC
miR951	UGUUCUUGACGUCUGGACCACG
miR894	CGUUUCACGUCGGGUUCACC
miR6478	CCGACCUUAGCUCAGUUGGUG
