# Supplementary material for: Evidence for plant-derived xenomiRs based on a large-scale analysis of public small RNA sequencing data from human samples
Source: PLoS One. 2018 Jun 27;13(6):e0187519. doi: 10.1371/journal.pone.0187519 (PMC6021041; doi:10.1371/journal.pone.0187519)
Supplement: S5 Table — (XLSX) [file pone.0187519.s011.xlsx]

## Sheet: Sheet1
Body fluid/Tissue	Sample Name	# xenomiR	Abundance
Bladder	SRR333656	1	0.0786163
	SRR333658	6	0.369117
	SRR333660	103	7.55748
	SRR333662	26	1.81846
	SRR333664	7	0.561939
	SRR333666	16	1.87328
	SRR333668	273	17.8641
	SRR333670	1	0.108659
	SRR333672	21	1.35101
	SRR333674	6	0.405611
Brain	SRR1759218	4	0.522049
	SRR1759219	1	0.113691
	SRR1759220	0	0
	SRR1759221	1	0.179583
	SRR1759222	0	0
	SRR1759223	2	0.239475
	SRR1759224	2	0.229516
	SRR1759225	2	0.261931
	SRR1759226	1	0.0978758
	SRR1759227	1	0.124135
	SRR1759228	0	0
	SRR1759229	0	0
	SRR1759230	1	0.165324
	SRR1759231	0	0
	SRR1759232	2	0.227541
	SRR1759233	1	0.114813
	SRR1759234	0	0
	SRR1759235	16	2.87517
	SRR1759236	0	0
	SRR1759237	1	0.0849021
	SRR1759238	0	0
	SRR1759239	1	0.031549
	SRR1759240	0	0
	SRR1759241	8	0.121986
	SRR1759242	3	0.363976
	SRR1759243	1	0.118323
	SRR1759244	1	0.178173
	SRR1759246	1	0.0851899
	SRR1759247	1	0.207614
	SRR2061799	0	0
	SRR2061800	0	0
	SRR2061801	0	0
	SRR2061802	0	0
	SRR646457	38	4.16533
	SRR646458	6	0.598845
	SRR646459	21	2.04587
	SRR646460	9	1.4195
	SRR828708	0	0
	SRR828709	32	9.43594
	SRR1658345	1	0.022111
	SRR1658346	0	0
	SRR1658355	1	0.0870029
	SRR1658356	0	0
	SRR1658357	1	0.0931042
	SRR1658359	0	0
	SRR1658360	2	0.205204
	SRR1759212	1	0.177223
	SRR1759213	0	0
	SRR1759214	0	0
	SRR1759215	2	0.369456
	SRR1759216	1	0.161357
	SRR1759217	3	0.571409
Kidney	SRR070230	339	30.0333
	SRR070232	26	2.11949
	SRR070234	1917	160.164
	SRR070236	56	3.74351
	SRR070238	1103	92.5419
	SRR070240	277	18.5637
	SRR070242	89	6.4894
	SRR070244	31	2.39252
	SRR070246	13	0.894988
	SRR070248	53	3.82245
	SRR491337	0	0
	SRR491338	1	1.31794
	SRR491339	0	0
	SRR491340	1	1.67154
	SRR491341	0	0
	SRR491342	0	0
	SRR491343	0	0
	SRR491344	0	0
	SRR491345	0	0
	SRR491346	0	0
	SRR491347	0	0
Liver	SRR039611	63	7.17737
	SRR039612	48	3.51031
	SRR039613	76	5.77487
	SRR1044448	0	0
	SRR1273998	0	0
	SRR1273999	1	0.185645
	SRR1274000	0	0
	SRR1274001	0	0
	SRR1642941	0	0
	SRR1642943	0	0
	SRR1642945	0	0
	SRR1642947	0	0
	SRR1642949	0	0
	SRR1642951	0	0
	SRR1642953	0	0
	SRR1642955	0	0
	SRR1642957	0	0
	SRR1642959	0	0
	SRR1642961	0	0
	SRR1642963	0	0
	SRR1642965	0	0
	SRR1642967	0	0
	SRR1642969	0	0
	SRR1642971	0	0
	SRR1642973	0	0
	SRR1642975	0	0
	SRR1642977	0	0
	SRR1642979	0	0
	SRR1642981	0	0
	SRR1642983	0	0
	SRR1642985	0	0
	SRR1642987	0	0
	SRR2061807	0	0
	SRR2061808	0	0
	SRR2061809	0	0
	SRR2061810	0	0
	SRR950884	0	0
	SRR950885	0	0
	SRR950886	0	0
	SRR950887	0	0
Pancreas	SRR871609	55	3.57394
	SRR871652	0	0
	SRR871671	3	0.956896
	SRR873381	1	0.0146561
	SRR873401	5	0.137915
	SRR873410	2	0.0725929
	SRR1028924	0	0
	SRR1028925	0	0
	SRR1028929	0	0
	SRR1028930	1	0.485364
	SRR1028931	0	0
Plasma exosomes	SRR1054269	3	0.944403
	SRR1054270	2	0.821042
	SRR1054271	7	1.6621
	SRR1054272	2	0.692499
	SRR1054273	8	2.23038
	SRR1054274	3	1.07127
	SRR1054275	2	0.677285
	SRR1054276	2	0.720894
	SRR1054277	2	0.829475
	SRR1054278	4	2.34267
	SRR1054279	0	0
	SRR1054280	0	0
	SRR1054281	0	0
	SRR1054282	0	0
	SRR2105159	0	0
	SRR2105160	4	0.88471
	SRR2105161	0	0
	SRR2105162	1	0.254946
	SRR2105163	0	0
	SRR2105164	0	0
	SRR2105165	0	0
	SRR2105166	0	0
	SRR2105167	2	0.851831
	SRR2105168	1	0.405651
	SRR2105169	0	0
	SRR2105170	0	0
	SRR2105171	0	0
	SRR2105172	0	0
	SRR2105173	0	0
	SRR2105174	0	0
	SRR2105207	0	0
	SRR2105208	0	0
	SRR2105209	0	0
	SRR2105210	2	0.67711
	SRR2105211	1	0.577227
	SRR2105212	1	0.348877
	SRR2105213	0	0
	SRR2105214	0	0
	SRR2105215	0	0
	SRR2105216	1	0.30658
	SRR2105217	0	0
	SRR2105218	0	0
	SRR2105219	0	0
	SRR2105220	0	0
	SRR2105221	0	0
	SRR2105222	0	0
	SRR2105239	0	0
	SRR2105240	1	0.245437
	SRR2105241	0	0
	SRR2105242	1	0.252743
	SRR2105243	0	0
	SRR2105244	0	0
	SRR2105245	0	0
	SRR2105246	0	0
	SRR2105247	0	0
	SRR2105248	1	0.366336
	SRR2105249	0	0
	SRR2105250	0	0
	SRR2105251	0	0
	SRR2105252	0	0
	SRR2105253	0	0
	SRR2105254	0	0
	SRR2105287	3	1.78285
	SRR2105288	9	2.02519
	SRR2105289	1	0.559888
	SRR2105290	0	0
	SRR2105291	0	0
	SRR2105292	1	0.257804
	SRR2105293	0	0
	SRR2105294	1	0.242725
	SRR2105295	0	0
	SRR2105296	2	0.627083
	SRR2105297	0	0
	SRR2105298	0	0
	SRR2105299	2	0.884586
	SRR2105300	1	0.272011
	SRR2105301	0	0
	SRR2105302	1	0.333017
	SRR2105335	0	0
	SRR2105336	0	0
	SRR2105337	1	0.43274
	SRR2105338	1	0.205223
	SRR2105339	0	0
	SRR2105340	0	0
	SRR2105341	2	1.10106
	SRR2105342	3	0.64522
	SRR2105343	0	0
	SRR2105344	2	0.706284
	SRR2105345	0	0
	SRR2105346	0	0
	SRR2105347	1	0.344077
	SRR2105348	0	0
	SRR2105349	0	0
	SRR2105350	0	0
	SRR2105385	0	0
	SRR2105386	1	0.163129
	SRR2105387	1	0.512468
	SRR2105388	1	0.25635
	SRR2105389	0	0
	SRR2105390	1	0.254343
	SRR2105391	0	0
	SRR2105392	0	0
	SRR2105393	2	1.0848
	SRR2105394	0	0
	SRR2105395	0	0
	SRR2105396	1	0.365312
	SRR2105397	0	0
	SRR2105398	0	0
	SRR2105399	0	0
	SRR2105400	0	0
	SRR2105449	3	1.24298
	SRR2105450	2	0.573305
	SRR2105499	0	0
	SRR2105500	1	0.230774
	SRR804662	2	0.799705
	SRR804663	0	0
	SRR804664	0	0
	SRR804665	0	0
	SRR804666	0	0
	SRR804667	138	57.6829
	SRR804668	135	56.2639
	SRR804669	9	4.03396
	SRR804670	14	6.23317
	SRR804671	0	0
	SRR804672	0	0
	SRR804673	0	0
	SRR804674	0	0
	SRR804675	0	0
	SRR804676	0	0
	SRR804677	0	0
	SRR804678	5	1.87415
	SRR804679	1	0.635879
	SRR804680	7	3.62489
	SRR804681	3	1.94256
	SRR804682	190	100.68
	SRR804683	166	87.9804
	SRR804684	19	152.15
	SRR804685	0	0
	SRR804686	0	0
	SRR804687	0	0
	SRR804688	2	0.963471
	SRR804689	0	0
	SRR804690	6	2.33389
	SRR804691	12	4.66097
	SRR804692	4	4.33109
	SRR804693	9	3.29227
	SRR804694	13	6.61121
Platelet	SRR1592244	0	0
	SRR1592245	2	0.37153
	SRR1592246	1	0.183605
	SRR1592247	1	0.220225
	SRR1592248	2	0.614763
	SRR1592249	4	0.607115
Thyroid	SRR1658401	0	0
	SRR1658402	0	0
	SRR1658403	0	0
	SRR1658404	0	0
	SRR1658405	2	0.505022
	SRR1658406	4	1.14037
	SRR1658407	1	0.407371
	SRR1658408	2	0.585297
	SRR1291267	0	0
	SRR1291268	0	0
	SRR1291269	0	0
	SRR346516	677	27.165
	SRR346517	2044	77.4105
	SRR346518	15	2.15216
	SRR346519	23	1.6116
Serum	SRR1042915	1	0.144705
	SRR1042916	0	0
	SRR1042917	7	3.8792
	SRR1044425	38	5.26315
	SRR1044426	14	9.34735
	SRR1044427	13	9.92936
	SRR1044428	23	29.1517
	SRR1044429	21	34.3751
	SRR1044430	92	175.056
	SRR1044431	348	159.175
	SRR1044432	8	22.374
	SRR1044433	7	3.42018
	SRR1044434	1	0.966896
	SRR1044435	5	2.62206
	SRR1044436	12	1.58213
	SRR1044437	6	2.66567
	SRR1044438	4	2.41313
	SRR1044439	18	2.4006
	SRR1044440	4	2.25744
	SRR1044441	32	2.00396
	SRR1044442	190	61.313
	SRR1044443	2	1.36394
	SRR1044444	41	3.88752
	SRR1044445	1	0.312445
	SRR1054203	4	21.1526
	SRR1054204	4	30.3019
	SRR1054205	2	13.1385
	SRR1054206	7	28.6263
	SRR1054207	11	27.7334
	SRR1054208	1	4.38982
	SRR1054209	2	10.8242
	SRR1054210	3	19.7705
	SRR1054211	1	10.1335
	SRR1054212	5	31.2231
	SRR1054213	3	13.1053
	SRR1054214	2	12.31
	SRR1054215	3	10.5033
	SRR1054218	3	12.661
	SRR1054219	1	4.55092
	SRR1054220	0	0
	SRR1054221	3	9.75578
	SRR1054222	11	41.1123
	SRR1054223	6	20.8047
	SRR1054224	3	5.66983
	SRR1054225	3	6.97769
	SRR1054226	23	105.539
	SRR1223408	10	47.0896
	SRR1519900	5	5.36163
	SRR1519901	5	7.89959
	SRR1519902	35	8.18096
	SRR1519903	9	6.56656
	SRR1519904	1	11.1214
	SRR1519905	1	2.00873
	SRR1695707	732	44.1893
	SRR1695710	11	5.22118
	SRR2136522	1	3.02443
	SRR2136523	0	0
	SRR2136524	13	32.999
	SRR2136525	1	5.83172
	SRR2136526	1	1.25031
	SRR2136527	0	0
	SRR2136528	18	17.2335
	SRR2136529	1	0.771952
	SRR2136530	1	1.48097
	SRR2136531	1	2.52207
	SRR396642	1973	270.456
	SRR950892	0	0
	SRR950893	0	0
	SRR950894	12	63.0739
	SRR950895	8	107.884
