# Supplementary material for: Evidence for plant-derived xenomiRs based on a large-scale analysis of public small RNA sequencing data from human samples
Source: PLoS One. 2018 Jun 27;13(6):e0187519. doi: 10.1371/journal.pone.0187519 (PMC6021041; doi:10.1371/journal.pone.0187519)
Supplement: S6 Table — (XLSX) [file pone.0187519.s012.xlsx]

## Sheet: Sheet1
miRNA name	miRNA sequence
miR162	UCGAUAAACCUCUGCAUCCAG
miR319	UUGGACUGAAGGGAGCUCCCU
miR396	UUCCACAGCUUUCUUGAACUG
miR156a	UGACAGAAGAGAGAGAGCAC
miR156b-5p	UUGACAGAAGAUAGAGAGCAC
miR156c	UUGACAGAAGAGAGAGAGCAC
miR159	UUUGGAUUGAAGGGAGCUCUA
miR167-5p	UGAAGCUGCCAGCAUGAUCUU
miR394	UUGGCAUUCUGUCCACCUCC
miR408-3p	AUGCACUGCCUCUUCCCUGGC
miR156a-5p	UGACAGAAGAGAGUGAGCAC
miR156g-5p	CGACAGAAGAGAGUGAGCAC
miR157d-5p	UGACAGAAGAUAGAGAGCAC
miR158a-3p	UCCCAAAUGUAGACAAAGCA
miR158b-3p	UCCCAAAUGUAGACAAAGC
miR159b-3p	UUUGGAUUGAAGGGAGCUCUU
miR159c-3p	UUUGGAUUGAAGGGAGCUCCU
miR161-5p.1	UUGAAAGUGACUACAUCGGGG
miR164a-5p	UGGAGAAGCAGGGCACGUGCA
miR164c-5p	UGGAGAAGCAGGGCACGUGCG
miR166a-3p	UCGGACCAGGCUUCAUUCCCC
miR166a-5p	GGAAUGUUGUCUGGCUCGAGG
miR167a-5p	UGAAGCUGCCAGCAUGAUCUA
miR167d-5p	UGAAGCUGCCAGCAUGAUCUGG
miR168a-3p	CCCGCCUUGCAUCAACUGAAU
miR168a-5p	UCGCUUGGUGCAGGUCGGGAA
miR169a-5p	CAGCCAAGGAUGACUUGCCGA
miR169b-5p	CAGCCAAGGAUGACUUGCCGG
miR172a-3p	AGAAUCUUGAUGAUGCUGCAU
miR172c-3p	AGAAUCUUGAUGAUGCUGCAG
miR172e-3p	GAAUCUUGAUGAUGCUGCAU
miR173a-5p	UUCGCUUGCAGAGAGAAAUCAC
miR390a-5p	AAGCUCAGGAGGGAUAGCGCC
miR395d-3p	CUGAAGUGUUUGGGGGAACUC
miR396a-3p	GUUCAAUAAAGCUGUGGGAAG
miR396b-3p	GCUCAAGAAAGCUGUGGGAAA
miR396b-5p	UUCCACAGCUUUCUUGAACUU
miR397a-5p	UCAUUGAGUGCAGCGUUGAUG
miR403a-3p	UUAGAUUCACGCACAAACUCG
miR408-5p	CAGGGAACAAGCAGAGCAUGG
miR156	CUGACAGAAGAGAGUGAGCAC
miR166a	UCGGACCAGGCUUCAUUCCUC
miR166c	UCGGACCAGGCUUCAUUCCU
miR171a	UGAUUGAGCCGUGCCAAUAUC
miR398b	UGUGUUCUCAGGUCGCCCCUG
miR482a	UCUUGCCGACUCCUCCCAUACC
miR1432-5p	UCAGGAGAGAUGACACCGACG
miR156b-3p	GCUCAUUUCUCUCUCUGUCAGC
miR164a-5p	UGGAGAAGCAGGGCACGUGCU
miR166a-5p	GGAAUGUUGUCUGGUUCAAGG
miR166c-5p	GGAACGUUGGCUGGCUCGAGG
miR167b-3p	AGGUCAUGCUGGAGUUUCAUC
miR167b-5p	UGAAGCUGCCAGCAUGAUCUGA
miR168-3p	CCCGCCUUGCACCAAGUGAAU
miR168-5p	UCGCUUGGUGCAGAUCGGGAC
miR395a-3p	UGAAGUGUUUGGGGGAACUC
miR396a-5p	UCCACAGGCUUUCUUGAACUG
miR396e-3p	GUUCAAUAAAGCUGUGGGAAA
miR528-5p	UGGAAGGGGCAUGCAGAGGAG
miR9863a-3p	UGAGAAGGUAGAUCAUAAUAGC
miR158b	CCCCAAAUGUAGACAAAGCA
miR165a-3p	UCGGACCAGGCUUCAUCCCCC
miR401	CGAAACUGGUGUCGACCGACA
miR408-5p	ACAGGGAACAAGCAGAGCAUG
miR8175	GAUCCCCGGCAACGGCGCCA
miR827	UUAGAUGACCAUCAACAAACU
miR166b	UCUCGGACCAGGCUUCAUUCC
miR167	UGAAGCUGCCAGCAUGAUCUG
miR319a	UUGGACUGAAGGGAGCUCCC
miR535	UGACAACGAGAGAGAGCACGC
miR1432	UUCAGGAGAGAUGACACCGACA
miR156e-3p	GCUCACUUCUCUCUCUGUCAGC
miR159b-3p.1	UUUGGAUUGAAGGGAGCUCUG
miR159c	UUUGGUUUGAAGGGGGCUCUG
miR319b-3p	UUGGACUGAAGGGUGCUCCCU
miR408-3p	CUGCACUGCCUCUUCCCUGGC
miR444b	UGCAGUUGCUGCCUCAAGCUU
miR444c	UGCAGUUGUUGUCUCAAGCUU
miR530a	UGCAUUUGCACCUGCACCUAC
miR827-3p	UUAGAUGACCAUCAGCAAACA
miR158-3p	UUUCCAAAUGUAGACAAAGCA
miR168b-5p	UCGCUUGGUGCAGGUCGGGAC
miR408	UGCACUGCCUCUUCCCUGGCU
miR156e	UUGACAGAAGAUAGAGGGCAC
miR396e	UUCCACGGCUUUCUUGAACUG
miR166d	UCGGACCAGGCUUCAUUCCCG
miR8155	UAACCUGGCUCUGAUACCA
miR166d	UCGGACCAGGCUUCAUUCCCU
miR827	UUAGAUGACCAUCAACAAACA
miR169b	CAGCCAAGGAUGAUUUGCCGG
miR1507a	UCUCAUUCCAUACAUCGUCUGA
miR1507b	UCUCAUUCCAUACAUCGUCUG
miR1508b	UAGAAAGGGGAAUAGCAGUUG
miR1508c	UAGAAAGGGAAAUAGCAGUUG
miR1509a	UUAAUCAAGGAAAUCACGGUCG
miR1509b	UUAAUCAAGGAAAUCACGGUU
miR1510b-5p	AGGGAUAGGUAAAACAACUACU
miR156k	UUGACAGAAGAGAGUGAGCAC
miR160a-3p	GCGUAUGAGGAGCCAAGCAUA
miR166u	UCUCGGACCAGGCUUCAUUC
miR482b-3p	UCUUCCCUACACCUCCCAUACC
miR5368	GGACAGUCUCAGGUAGACA
miR5372	UUGUUCGAUAAAACUGUUGUG
miR167a	UCAGAUCAUCUUGCAGCUUCA
miR2218	UUGCCGAUUCCACCCAUUCCUA
miR3522a	UGAGACCAAAUGAGCAGCUGA
miR6173	AGCCGUAAACGAUGGAUACU
miR164a	UGGAGAAGCAGGGCACGUGAA
miR444b	UGCAGUUGCUGUCUCAAGCUU
miR408	CAGGGAAGAGGCAGAGCAUGG
miR156p	CUGACAGAAGAUAGAGAGCAC
miR397a	UUGAGUGCAGCGUUGAUGAAA
miR535d	UGACGACGAGAGAGAGCACGC
miR166i	UUGGACCAGGCUUCAUUCCCC
miR482	UCUUCCCUACUCCACCCAUUCC
miR166e-5p	GGAAUGUUGGCUGGCUCGAGG
miR2118	UUACCGAUUCCACCCAUUCCUA
miR408-5p	ACAGGGAACAUGCAGAGCAUG
miR156f	UGACAGAAGAGAAUGAGCAC
miR482a	UUUCCAAUUCCACCCAUUCCUA
miR6149a	UUGAUACGCACCUGAAUCGGC
miR1425-5p	UAGGAUUCAAUCCUUGCUGCU
miR156f-3p	GCUCACUUCUCUUUCUGUCAGC
miR164e	UGGAGAAGCAGGGCACGUGAG
miR166e-3p	UCGAACCAGGCUUCAUUCCCC
miR166l-5p	GGAUUGUUGUCUGGUUCAAGG
miR167h-3p	AGGUCAUGCUGUAGUUUCAUC
miR1861b	CGAUCUUGAGGCAGGAACUGAG
miR1861h	CGGUCUUGAGGCAGGAACUGAG
miR1862e	CUAGAUUUGUUUAUUUUGGGACGG
miR408-5p	CAGGGAUGAGGCAGAGCAUGG
miR414	UCAUCCUCAUCAUCAUCGUCC
miR444b.1	UGUUGUCUCAAGCUUGCUGCC
miR444f	UGCAGUUGUUGCCUCAAGCUU
miR5794	UGAGGAAUCACUAGUAGUCGU
miR3701	UAAACAGUGCCCACCCUUCAUC
miR3704	GGUCUAGGUGGAGUUGGAAAAA
miR396b	UUCCACGGCUUUCUUGAACUU
miR482a	UCUUCCCUACUCCUCCCAUUCC
miR482b	UCUUCCCUAUUCCUCCCAUUCC
miR482c	UCUUUCCUACUCCUCCCAUUCC
miR947	UAUCGGAAUCUGUUACUGUUUC
miR950-5p	UCACAUCUGGGCCACGAUGGUU
miR951	UGUUCUUGACGUCUGGACCACG
miR1312	UUUGGAGAGAAAAUGGCGACAU
miR1314	CCGGCCUCGAAUGUUAGGAGAA
miR1212	CGUGGGACAGCAUAGAAUGCG
miR414	UCAUCCUCAUCAUCCUCGUCC
miR894	CGUUUCACGUCGGGUUCACC
miR1314	UCGGCCUUGAAUGUUAGGAGAA
miR172i	AGAAUCCUGAUGAUGCUGCAA
miR472a	UUUUCCCUACUCCACCCAUCCC
miR472b	UUUUCCCAACUCCACCCAUCCC
miR6478	CCGACCUUAGCUCAGUUGGUG
miR5139	AAACCUGGCUCUGAUACCA
miR156e	UGACAGAAGAGAGCGAGCAC
miR168a-3p	CCUGCCUUGCAUCAACUGAAU
miR482b	UCUUGCCUACACCGCCCAUGCC
miR408	UGCACUGCCUCUUCCCUGGCUG
miR9662a-3p	UUGAACAUCCCAGAGCCACCG
miR9662b-3p	UGAACAUCCCAGAGCCACCGG
miR9678-3p	UCUGGCGAGGGACAUACACUGU
miR156e	UGACAGAGGAGAGUGAGCAC
miR156a-3p	GCUCACUUCUCUCUCUGUCAGU
miR168b-3p	CCCGCCUUGCAUCAAGUGAA
miR408b-5p	CAGGGACGAGGCAGAGCAUGG
