# Supplementary material for: Evidence for plant-derived xenomiRs based on a large-scale analysis of public small RNA sequencing data from human samples
Source: PLoS One. 2018 Jun 27;13(6):e0187519. doi: 10.1371/journal.pone.0187519 (PMC6021041; doi:10.1371/journal.pone.0187519)
Supplement: S7 Table — (XLSX) [file pone.0187519.s013.xlsx]

## Sheet: Sheet1
Species	Sample Name	# xenomiR	Abundance
Yeast	SRR035634	0	0
	SRR035635	1	0.285827
	SRR035636	0	0
	SRR035637	0	0
	SRR035638	0	0
	SRR035639	0	0
	SRR035640	0	0
	SRR035641	0	0
	SRR035642	5	0.161699
	SRR035883	0	0
	SRR1032898	0	0
	SRR1032899	0	0
	SRR1137061	0	0
	SRR1551868	0	0
	SRR1551869	27	0.531543
	SRR1551870	0	0
	SRR1555766	3	0.0591104
	SRR1555767	2	0.0640198
	SRR1555768	8	0.0998918
	SRR1555769	27	0.531186
	SRR1555770	0	0
	SRR1555771	0	0
	SRR1916771	0	0
	SRR1916772	0	0
	SRR2103422	0	0
	SRR2103423	1	0.011076
	SRR2927733	0	0
	SRR2927734	0	0
Ecoli	SRR1759872	0	0
	SRR952291	0	0
	SRR952293	1	0.0618268
	SRR952295	0	0
	SRR952296	0	0
	SRR952297	0	0
	SRR952298	0	0
	SRR952299	0	0
	SRR952300	1	0.301787
	SRR952301	1	0.374836
	SRR952302	0	0
	SRR952303	0	0
	SRR952304	0	0
	SRR952305	0	0
	SRR952306	0	0
