# Supplementary material for: Evidence for plant-derived xenomiRs based on a large-scale analysis of public small RNA sequencing data from human samples
Source: PLoS One. 2018 Jun 27;13(6):e0187519. doi: 10.1371/journal.pone.0187519 (PMC6021041; doi:10.1371/journal.pone.0187519)
Supplement: S8 Table — (XLSX) [file pone.0187519.s014.xlsx]

## Sheet: Sheet1
Sample Name	# xenomiR	Abundance
SRR3945024	0	0
SRR3945025	0	0
SRR3945026	0	0
SRR3945027	0	0
SRR3945028	0	0
SRR3945029	0	0
SRR4228558	1	1.42769e-07
SRR4228559	1	3.0407e-07
SRR4228560	1	4.52432e-07
SRR4228561	120	6.71069e-05
SRR4228562	3	3.4108e-06
SRR4295721	7	7.20662e-07
SRR4295722	1	1.06595e-07
SRR4295723	1	1.26074e-07
SRR4295724	7	4.60968e-07
SRR4295725	1	7.32374e-08
SRR4295726	1	8.26645e-08
SRR4295727	5	4.39398e-07
SRR4295728	5	4.66308e-07
SRR4295729	53	3.9008e-06
SRR4295730	3	3.73376e-07
SRR4295731	2	2.05437e-07
SRR4295732	3	3.50639e-07
SRR4295733	3	3.35369e-07
SRR4295734	1	9.75989e-08
SRR4295735	1	1.26811e-07
SRR4295736	2	1.67828e-07
SRR4295737	0	0
SRR4295738	8	1.05787e-06
SRR4295739	3	2.45067e-07
SRR4295740	3	4.13476e-07
SRR4295741	1	1.70022e-07
SRR5227418	1	1.04608e-07
SRR5227419	2	2.25316e-07
SRR5227420	0	0
SRR5227421	0	0
SRR5227422	2	1.30623e-07
SRR5227423	2	1.15803e-07
SRR5227424	0	0
SRR5227425	1	2.22185e-07
SRR5227426	1	1.67109e-07
SRR5227427	0	0
SRR5227428	2	2.2645e-07
SRR5227429	4	4.00204e-07
SRR5227430	0	0
SRR5227431	0	0
SRR5227432	0	0
SRR5227433	0	0
SRR5227434	0	0
SRR5227435	6	4.41323e-07
SRR5227436	10	1.21512e-06
SRR5227437	2	1.8462e-07
SRR5227438	0	0
SRR5227439	13	1.38241e-06
SRR5227440	17	1.3579e-06
SRR5227441	0	0
SRR5227442	7	6.17829e-07
SRR5227443	8	1.08577e-06
SRR5227444	4	3.08163e-07
SRR5227445	2	2.70545e-07
SRR5227446	4	4.61387e-07
SRR5227447	11	1.25538e-06
