# Supplementary material for: Evidence for plant-derived xenomiRs based on a large-scale analysis of public small RNA sequencing data from human samples
Source: PLoS One. 2018 Jun 27;13(6):e0187519. doi: 10.1371/journal.pone.0187519 (PMC6021041; doi:10.1371/journal.pone.0187519)
Supplement: S9 Table — (XLSX) [file pone.0187519.s015.xlsx]

## Sheet: Sheet1
	serum/plasma	kidney	milk	brain	liver	bladder	pancreas	thyroid	platelet	plasma exosomes
1	aly-miR166a-3p	aly-miR156a-5p	aau-miR319	ata-miR168-3p	ahy-miR156b-5p	aly-miR167a-5p	aly-miR166a-3p	aly-miR166a-3p	osa-miR414	aly-miR173a-5p
2	atr-miR166b	ahy-miR156b-5p	aly-miR166a-3p	aly-miR168a-3p	aly-miR156a-5p	bdi-miR159b-3p.1	ata-miR168-5p	aly-miR169a-5p	ppt-miR414	hbr-miR6173
3	ahy-miR159	ata-miR167b-5p	pab-miR951	aly-miR166a-3p	aly-miR167a-5p	ata-miR396a-5p	bra-miR168b-5p	aly-miR403a-3p	aau-miR319	ptc-miR6478
4	osa-miR414	ata-miR168-5p	ptc-miR472a	ahy-miR159	aly-miR172a-3p	bdi-miR408-3p	atr-miR166b	ghr-miR169b	ata-miR396a-5p	aly-miR166a-3p
5	ppt-miR414	bra-miR168b-5p	ptc-miR472b	atr-miR535	aly-miR168a-5p	ata-miR168-5p	ahy-miR156b-5p	atr-miR166b	cme-miR396e	atr-miR166b
